# Supplementary material for: The genus Boletopsis (Bankeraceae, Thelephorales) in China
Source: Biodivers Data J. 2025 May 9;13:e142835. doi: 10.3897/BDJ.13.e142835 (PMC12084814; doi:10.3897/BDJ.13.e142835)
Supplement: XML Treatment for Boletopsis macrocarpa [file BDJ.13.e142835-treatment2.xml]

<!DOCTYPE tp:taxon-treatment
  PUBLIC "-//TaxonX//DTD Taxonomic Treatment Publishing DTD v0 20100105//EN" "tax-treatment-NSO.dtd">
<tp:taxon-treatment xmlns:tp="http://www.plazi.org/taxpub"><tp:treatment-meta><mixed-citation publication-type="journal"><person-group><name><surname>Lyu</surname><given-names>Pei</given-names></name><name><surname>Zeng</surname><given-names>Wei</given-names></name><name><surname>Yang</surname><given-names>Hu-Hua</given-names></name><name><surname>Liu</surname><given-names>En-De</given-names></name><name><surname>Li</surname><given-names>Yan-Chun</given-names></name></person-group><article-title>The genus <italic><tp:taxon-name><tp:taxon-name-part taxon-name-part-type="genus" reg="Boletopsis">Boletopsis</tp:taxon-name-part></tp:taxon-name></italic> (<tp:taxon-name><tp:taxon-name-part taxon-name-part-type="genus" reg="Bankeraceae">Bankeraceae</tp:taxon-name-part></tp:taxon-name>, <tp:taxon-name><tp:taxon-name-part taxon-name-part-type="order">Thelephorales</tp:taxon-name-part></tp:taxon-name>) in China</article-title><source>Biodivers Data J</source><day>09</day><month>05</month><year>2025</year><volume>13</volume><pub-id pub-id-type="doi">10.3897/BDJ.13.e142835</pub-id></mixed-citation></tp:treatment-meta><tp:nomenclature><tp:taxon-name>
            <object-id xmlns:xlink="http://www.w3.org/1999/xlink" content-type="arpha" xlink:type="simple">D490AD58-C9A6-5919-A286-976A86DAC22D</object-id>
            <tp:taxon-name-part taxon-name-part-type="genus">Boletopsis</tp:taxon-name-part>
            <tp:taxon-name-part taxon-name-part-type="species">macrocarpa</tp:taxon-name-part>
          </tp:taxon-name><tp:taxon-authority>Y.C. Dai, F. Wu &amp; H.M. Zhou, 2022</tp:taxon-authority></tp:nomenclature><tp:treatment-sec sec-type="materials"><title>Materials</title><list list-type="alpha-lower" list-content="occurrences"><list-item><p><bold>Type status:</bold> <named-content xmlns:xlink="http://www.w3.org/1999/xlink" content-type="dwc:typeStatus" xlink:type="simple">Other material</named-content>. <bold>Occurrence:</bold> recordNumber: <named-content xmlns:xlink="http://www.w3.org/1999/xlink" content-type="dwc:recordNumber" xlink:type="simple">Yan-Chun Li 6792</named-content>; recordedBy: <named-content xmlns:xlink="http://www.w3.org/1999/xlink" content-type="dwc:recordedBy" xlink:type="simple">Yan-Chun Li</named-content>; individualID: <named-content xmlns:xlink="http://www.w3.org/1999/xlink" content-type="dwc:individualID" xlink:type="simple">KUN-HKAS 139404</named-content>; occurrenceID: <named-content xmlns:xlink="http://www.w3.org/1999/xlink" content-type="dwc:occurrenceID" xlink:type="simple">65D47339-9FC0-5C0C-91CF-D62C94AA58C6</named-content>; <bold>Taxon:</bold> scientificName: <named-content xmlns:xlink="http://www.w3.org/1999/xlink" content-type="dwc:scientificName" xlink:type="simple"><italic><tp:taxon-name><tp:taxon-name-part taxon-name-part-type="genus" reg="Boletopsis">Boletopsis</tp:taxon-name-part><tp:taxon-name-part taxon-name-part-type="species" reg="macrocarpa">macrocarpa</tp:taxon-name-part></tp:taxon-name></italic></named-content>; kingdom: <named-content xmlns:xlink="http://www.w3.org/1999/xlink" content-type="dwc:kingdom" xlink:type="simple"><tp:taxon-name><tp:taxon-name-part taxon-name-part-type="kingdom">Fungi</tp:taxon-name-part></tp:taxon-name></named-content>; phylum: <named-content xmlns:xlink="http://www.w3.org/1999/xlink" content-type="dwc:phylum" xlink:type="simple"><tp:taxon-name><tp:taxon-name-part taxon-name-part-type="phylum">Basidiomycota</tp:taxon-name-part></tp:taxon-name></named-content>; class: <named-content xmlns:xlink="http://www.w3.org/1999/xlink" content-type="dwc:class" xlink:type="simple"><tp:taxon-name><tp:taxon-name-part taxon-name-part-type="class">Agaricomycetes</tp:taxon-name-part></tp:taxon-name></named-content>; order: <named-content xmlns:xlink="http://www.w3.org/1999/xlink" content-type="dwc:order" xlink:type="simple"><tp:taxon-name><tp:taxon-name-part taxon-name-part-type="order">Thelephora</tp:taxon-name-part></tp:taxon-name></named-content>; family: <named-content xmlns:xlink="http://www.w3.org/1999/xlink" content-type="dwc:family" xlink:type="simple"><tp:taxon-name><tp:taxon-name-part taxon-name-part-type="family">Bankeraceae</tp:taxon-name-part></tp:taxon-name></named-content>; genus: <named-content xmlns:xlink="http://www.w3.org/1999/xlink" content-type="dwc:genus" xlink:type="simple"><tp:taxon-name><tp:taxon-name-part taxon-name-part-type="genus">Boletopsis</tp:taxon-name-part></tp:taxon-name></named-content>; <bold>Location:</bold> higherGeography: <named-content xmlns:xlink="http://www.w3.org/1999/xlink" content-type="dwc:higherGeography" xlink:type="simple">East Asia; China; Yunnan</named-content>; county: <named-content xmlns:xlink="http://www.w3.org/1999/xlink" content-type="dwc:county" xlink:type="simple">Yulong Naxi Autonomous County</named-content>; locality: <named-content xmlns:xlink="http://www.w3.org/1999/xlink" content-type="dwc:locality" xlink:type="simple">Laojun Mountain</named-content>; verbatimElevation: <named-content xmlns:xlink="http://www.w3.org/1999/xlink" content-type="dwc:verbatimElevation" xlink:type="simple">2575 m</named-content>; verbatimLatitude: <named-content xmlns:xlink="http://www.w3.org/1999/xlink" content-type="dwc:verbatimLatitude" xlink:type="simple">27.0777°N</named-content>; verbatimLongitude: <named-content xmlns:xlink="http://www.w3.org/1999/xlink" content-type="dwc:verbatimLongitude" xlink:type="simple">99.7100°E</named-content>; <bold>Event:</bold> eventDate: <named-content xmlns:xlink="http://www.w3.org/1999/xlink" content-type="dwc:eventDate" xlink:type="simple">2024-08-29</named-content></p></list-item><list-item><p><bold>Type status:</bold> <named-content xmlns:xlink="http://www.w3.org/1999/xlink" content-type="dwc:typeStatus" xlink:type="simple">Other material</named-content>. <bold>Occurrence:</bold> recordNumber: <named-content xmlns:xlink="http://www.w3.org/1999/xlink" content-type="dwc:recordNumber" xlink:type="simple">Zhen Wang 119</named-content>; recordedBy: <named-content xmlns:xlink="http://www.w3.org/1999/xlink" content-type="dwc:recordedBy" xlink:type="simple">Zhen Wang</named-content>; individualID: <named-content xmlns:xlink="http://www.w3.org/1999/xlink" content-type="dwc:individualID" xlink:type="simple">KUN-HKAS 120843</named-content>; occurrenceID: <named-content xmlns:xlink="http://www.w3.org/1999/xlink" content-type="dwc:occurrenceID" xlink:type="simple">28E8D6D4-567F-504F-8849-420354D2F20F</named-content>; <bold>Taxon:</bold> scientificName: <named-content xmlns:xlink="http://www.w3.org/1999/xlink" content-type="dwc:scientificName" xlink:type="simple"><italic><tp:taxon-name><tp:taxon-name-part taxon-name-part-type="genus" reg="Boletopsis">Boletopsis</tp:taxon-name-part><tp:taxon-name-part taxon-name-part-type="species" reg="macrocarpa">macrocarpa</tp:taxon-name-part></tp:taxon-name></italic></named-content>; kingdom: <named-content xmlns:xlink="http://www.w3.org/1999/xlink" content-type="dwc:kingdom" xlink:type="simple"><tp:taxon-name><tp:taxon-name-part taxon-name-part-type="kingdom">Fungi</tp:taxon-name-part></tp:taxon-name></named-content>; phylum: <named-content xmlns:xlink="http://www.w3.org/1999/xlink" content-type="dwc:phylum" xlink:type="simple"><tp:taxon-name><tp:taxon-name-part taxon-name-part-type="phylum">Basidiomycota</tp:taxon-name-part></tp:taxon-name></named-content>; class: <named-content xmlns:xlink="http://www.w3.org/1999/xlink" content-type="dwc:class" xlink:type="simple"><tp:taxon-name><tp:taxon-name-part taxon-name-part-type="class">Agaricomycetes</tp:taxon-name-part></tp:taxon-name></named-content>; order: <named-content xmlns:xlink="http://www.w3.org/1999/xlink" content-type="dwc:order" xlink:type="simple"><tp:taxon-name><tp:taxon-name-part taxon-name-part-type="order">Thelephora</tp:taxon-name-part></tp:taxon-name></named-content>; family: <named-content xmlns:xlink="http://www.w3.org/1999/xlink" content-type="dwc:family" xlink:type="simple"><tp:taxon-name><tp:taxon-name-part taxon-name-part-type="family">Bankeraceae</tp:taxon-name-part></tp:taxon-name></named-content>; genus: <named-content xmlns:xlink="http://www.w3.org/1999/xlink" content-type="dwc:genus" xlink:type="simple"><tp:taxon-name><tp:taxon-name-part taxon-name-part-type="genus">Boletopsis</tp:taxon-name-part></tp:taxon-name></named-content>; <bold>Location:</bold> higherGeography: <named-content xmlns:xlink="http://www.w3.org/1999/xlink" content-type="dwc:higherGeography" xlink:type="simple">East Asia; China; Yunnan</named-content>; county: <named-content xmlns:xlink="http://www.w3.org/1999/xlink" content-type="dwc:county" xlink:type="simple">Diqing Tibetan Autonomous Prefecture</named-content>; locality: <named-content xmlns:xlink="http://www.w3.org/1999/xlink" content-type="dwc:locality" xlink:type="simple">Shangri-La, Geza Village</named-content>; verbatimElevation: <named-content xmlns:xlink="http://www.w3.org/1999/xlink" content-type="dwc:verbatimElevation" xlink:type="simple">3377 m</named-content>; verbatimLatitude: <named-content xmlns:xlink="http://www.w3.org/1999/xlink" content-type="dwc:verbatimLatitude" xlink:type="simple">28.0173°N</named-content>; verbatimLongitude: <named-content xmlns:xlink="http://www.w3.org/1999/xlink" content-type="dwc:verbatimLongitude" xlink:type="simple">99.7883°E</named-content>; <bold>Event:</bold> eventDate: <named-content xmlns:xlink="http://www.w3.org/1999/xlink" content-type="dwc:eventDate" xlink:type="simple">2019-08-16</named-content></p></list-item><list-item><p><bold>Type status:</bold> <named-content xmlns:xlink="http://www.w3.org/1999/xlink" content-type="dwc:typeStatus" xlink:type="simple">Other material</named-content>. <bold>Occurrence:</bold> recordNumber: <named-content xmlns:xlink="http://www.w3.org/1999/xlink" content-type="dwc:recordNumber" xlink:type="simple">Xiang-Hua Wang 6104</named-content>; recordedBy: <named-content xmlns:xlink="http://www.w3.org/1999/xlink" content-type="dwc:recordedBy" xlink:type="simple">Xiang-Hua Wang</named-content>; individualID: <named-content xmlns:xlink="http://www.w3.org/1999/xlink" content-type="dwc:individualID" xlink:type="simple">KUN-HKAS 116743</named-content>; occurrenceID: <named-content xmlns:xlink="http://www.w3.org/1999/xlink" content-type="dwc:occurrenceID" xlink:type="simple">BD67534C-6120-5E0D-B08A-4E81AB7328D5</named-content>; <bold>Taxon:</bold> scientificName: <named-content xmlns:xlink="http://www.w3.org/1999/xlink" content-type="dwc:scientificName" xlink:type="simple"><italic><tp:taxon-name><tp:taxon-name-part taxon-name-part-type="genus" reg="Boletopsis">Boletopsis</tp:taxon-name-part><tp:taxon-name-part taxon-name-part-type="species" reg="macrocarpa">macrocarpa</tp:taxon-name-part></tp:taxon-name></italic></named-content>; kingdom: <named-content xmlns:xlink="http://www.w3.org/1999/xlink" content-type="dwc:kingdom" xlink:type="simple"><tp:taxon-name><tp:taxon-name-part taxon-name-part-type="kingdom">Fungi</tp:taxon-name-part></tp:taxon-name></named-content>; phylum: <named-content xmlns:xlink="http://www.w3.org/1999/xlink" content-type="dwc:phylum" xlink:type="simple"><tp:taxon-name><tp:taxon-name-part taxon-name-part-type="phylum">Basidiomycota</tp:taxon-name-part></tp:taxon-name></named-content>; class: <named-content xmlns:xlink="http://www.w3.org/1999/xlink" content-type="dwc:class" xlink:type="simple"><tp:taxon-name><tp:taxon-name-part taxon-name-part-type="class">Agaricomycetes</tp:taxon-name-part></tp:taxon-name></named-content>; order: <named-content xmlns:xlink="http://www.w3.org/1999/xlink" content-type="dwc:order" xlink:type="simple"><tp:taxon-name><tp:taxon-name-part taxon-name-part-type="order">Thelephora</tp:taxon-name-part></tp:taxon-name></named-content>; family: <named-content xmlns:xlink="http://www.w3.org/1999/xlink" content-type="dwc:family" xlink:type="simple"><tp:taxon-name><tp:taxon-name-part taxon-name-part-type="family">Bankeraceae</tp:taxon-name-part></tp:taxon-name></named-content>; genus: <named-content xmlns:xlink="http://www.w3.org/1999/xlink" content-type="dwc:genus" xlink:type="simple"><tp:taxon-name><tp:taxon-name-part taxon-name-part-type="genus">Boletopsis</tp:taxon-name-part></tp:taxon-name></named-content>; <bold>Location:</bold> higherGeography: <named-content xmlns:xlink="http://www.w3.org/1999/xlink" content-type="dwc:higherGeography" xlink:type="simple">East Asia; China; Yunnan</named-content>; county: <named-content xmlns:xlink="http://www.w3.org/1999/xlink" content-type="dwc:county" xlink:type="simple">Diqing Tibetan Autonomous Prefecture</named-content>; locality: <named-content xmlns:xlink="http://www.w3.org/1999/xlink" content-type="dwc:locality" xlink:type="simple">Shangri-La, Geza Village</named-content>; verbatimElevation: <named-content xmlns:xlink="http://www.w3.org/1999/xlink" content-type="dwc:verbatimElevation" xlink:type="simple">3377 m</named-content>; verbatimLatitude: <named-content xmlns:xlink="http://www.w3.org/1999/xlink" content-type="dwc:verbatimLatitude" xlink:type="simple">28.0173°N</named-content>; verbatimLongitude: <named-content xmlns:xlink="http://www.w3.org/1999/xlink" content-type="dwc:verbatimLongitude" xlink:type="simple">99.7883°E</named-content>; <bold>Event:</bold> eventDate: <named-content xmlns:xlink="http://www.w3.org/1999/xlink" content-type="dwc:eventDate" xlink:type="simple">2019-08-16</named-content></p></list-item></list></tp:treatment-sec><tp:treatment-sec sec-type="Description"><title>Description</title><p>Basidiomata annual, medium to large, centrally stipitate, solitary to gregarious (Fig. <xref ref-type="fig" rid="F12270435">1</xref><xref ref-type="fig" rid="F12270443">d</xref>, <xref ref-type="fig" rid="F12270444">e</xref>). Pileus 6.5–21 cm in diameter, roundish to irregular, slightly depressed at centre, cream (5A2) to greyish-brown (5E6), becoming pale brownish-grey (5D3) to black when dry; margin occasionally cream, undulate. Context white (1A1), becoming pale mouse-grey (2B/C2) when dry. Hymenophore slightly decurrent; surface white (1A1) to cream (5A2), becoming clay buff (6D4) to fawn (7D/E4) when dry, pores subangular to angular or irregular, 1–3 per mm; tubes concolorous with hymenophoral surface, turning fawn (6D7) when bruised, up to 0.5 cm long. Stipe up to 8.5 cm long and 5.5 cm wide, solid, subcylindrical, pale ash-grey (17B1) or concolorous with pileal surface.</p><p>Hyphal system monomitic. Generative hyphae with clamp connections. Basidia thin-walled, 18–45 × 5.5–10 μm, clavate to cylindrical, sometimes flexuous or ventricose with a peduncle, 4-spored, clamped at base, hyaline in KOH (Fig. <xref ref-type="fig" rid="F12256565">4</xref>a). Basidiospores [60/3/3] (4.5) 5–6 × (3.5) 4–5 (5.5) μm, Q = 1–1.38 (1.5), Q<sub>m</sub> = 1.20 ± 0.13, globose to oblong, acyanophilic and non-dextrinoid, hyaline to pale yellow in KOH; ornamentation on the surface tuberculate and sometimes furcate (Fig. <xref ref-type="fig" rid="F12270446">3</xref><xref ref-type="fig" rid="F12270453">c</xref>, <xref ref-type="fig" rid="F12270454">d</xref>; Fig. <xref ref-type="fig" rid="F12256565">4</xref>b). Cystidia absent. Tube tramal hyphae thin-walled, 2–4 μm wide, cylindrical, interwoven and occasionally subparallel in a bunch, hyaline in KOH. Hyphae of pileipellis thin-walled, 3–9 μm wide, cylindrical, interwoven and occasionally subparallel, hyaline to faint olivaceous in KOH; terminal cells 22–53 (56) × (3) 4–7 (9) μm (Fig. <xref ref-type="fig" rid="F12256565">4</xref>c). Pileal tramal hyphae thin-walled, 4–44 μm wide, inflated, sometimes branched, interwoven, hyaline in KOH. Hyphae of stipitipellis thin-walled, 3–20 μm wide, cylindrical, parallel, rarely branched, faint olivaceous in KOH.</p></tp:treatment-sec><tp:treatment-sec sec-type="Distribution"><title>Distribution</title><p>Currently known from Yunnan Province, China.</p></tp:treatment-sec><tp:treatment-sec sec-type="Ecology"><title>Ecology</title><p>Growing on the ground in the pure coniferous forests dominated by trees of the genus <italic><tp:taxon-name><tp:taxon-name-part taxon-name-part-type="genus" reg="Pinus">Pinus</tp:taxon-name-part></tp:taxon-name></italic> (<italic><tp:taxon-name><tp:taxon-name-part taxon-name-part-type="genus" reg="Pinus">Pinus</tp:taxon-name-part><tp:taxon-name-part taxon-name-part-type="species" reg="yunnanensis">yunnanensis</tp:taxon-name-part></tp:taxon-name></italic>) at an altitude ranging from 2400 m to 3400 m.</p></tp:treatment-sec><tp:treatment-sec sec-type="Notes"><title>Notes</title><p><italic><tp:taxon-name><tp:taxon-name-part taxon-name-part-type="genus" reg="Boletopsis">Boletopsis</tp:taxon-name-part><tp:taxon-name-part taxon-name-part-type="species" reg="macrocarpa">macrocarpa</tp:taxon-name-part></tp:taxon-name></italic> is characterised by its large pileus (6.5–21 cm wide) with cream to greyish-brown surface, white to cream hymenophoral surface, solitary to gregarious in coniferous forests of <italic><tp:taxon-name><tp:taxon-name-part taxon-name-part-type="genus" reg="Pinus">Pinus</tp:taxon-name-part><tp:taxon-name-part taxon-name-part-type="species" reg="yunnanensis">yunnanensis</tp:taxon-name-part></tp:taxon-name></italic> in slightly dry environments at a high altitude ranging from 2400 m to 3400 m. Morphologically, <italic><tp:taxon-name><tp:taxon-name-part taxon-name-part-type="genus" reg="Boletopsis">B.</tp:taxon-name-part><tp:taxon-name-part taxon-name-part-type="species" reg="macrocarpa">macrocarpa</tp:taxon-name-part></tp:taxon-name></italic> is similar to <italic><tp:taxon-name><tp:taxon-name-part taxon-name-part-type="genus" reg="Boletopsis">B.</tp:taxon-name-part><tp:taxon-name-part taxon-name-part-type="species" reg="grisea">grisea</tp:taxon-name-part></tp:taxon-name></italic> in their somewhat greyish-tinged pileus, white to cream hymenophoral surface and distribution in the pure <italic><tp:taxon-name><tp:taxon-name-part taxon-name-part-type="genus" reg="Pinus">Pinus</tp:taxon-name-part></tp:taxon-name></italic> forests. However, <italic><tp:taxon-name><tp:taxon-name-part taxon-name-part-type="genus" reg="Boletopsis">B.</tp:taxon-name-part><tp:taxon-name-part taxon-name-part-type="species" reg="grisea">grisea</tp:taxon-name-part></tp:taxon-name></italic> originally described from Europe is characterised by its grey pileus, short stipes 2–6 cm long (vs. 8.5 cm long in <italic><tp:taxon-name><tp:taxon-name-part taxon-name-part-type="genus" reg="Boletopsis">B.</tp:taxon-name-part><tp:taxon-name-part taxon-name-part-type="species" reg="macrocarpa">macrocarpa</tp:taxon-name-part></tp:taxon-name></italic>), small pores 2–4/mm (vs. 1–3/mm in <italic><tp:taxon-name><tp:taxon-name-part taxon-name-part-type="genus" reg="Boletopsis">B.</tp:taxon-name-part><tp:taxon-name-part taxon-name-part-type="species" reg="macrocarpa">macrocarpa</tp:taxon-name-part></tp:taxon-name></italic>), gloeoplerous hyphae in pileipellis and narrow basidiospores (4.2) 5–6 (6.5) × (3.2) 3.9–4.5 (5.1) [vs. (4.5) 5–6 × (3.5) 4–5 (5.5) μm in <italic><tp:taxon-name><tp:taxon-name-part taxon-name-part-type="genus" reg="Boletopsis">B.</tp:taxon-name-part><tp:taxon-name-part taxon-name-part-type="species" reg="macrocarpa">macrocarpa</tp:taxon-name-part></tp:taxon-name></italic>] (<xref ref-type="bibr" rid="B12265603">Peck 1873</xref>, <xref ref-type="bibr" rid="B12265594">Niemelä and Saarenoksa 1989</xref>). In our re-examination of <italic><tp:taxon-name><tp:taxon-name-part taxon-name-part-type="genus" reg="Boletopsis">B.</tp:taxon-name-part><tp:taxon-name-part taxon-name-part-type="species" reg="macrocarpa">macrocarpa</tp:taxon-name-part></tp:taxon-name></italic>, we found larger basidia measuring 18–45 × 5.5–10 μm (14–19 × 6–7 μm in the protologue) and wider hyphae of pileal trama measuring 4–44 μm wide (5–25 μm wide in original description) than those in the protologue of <xref ref-type="bibr" rid="B12265724">Zhou et al. (2022)</xref>.</p></tp:treatment-sec><tp:treatment-sec><!--Section generated to contain objects referenced in tp:taxon-treatment.--><fig-group id="F12270435" position="float" orientation="portrait"><caption><p>Basidiomata of <italic><tp:taxon-name><tp:taxon-name-part taxon-name-part-type="genus" reg="Boletopsis">Boletopsis</tp:taxon-name-part></tp:taxon-name></italic> species from China:</p></caption><fig id="F12270440" position="float" orientation="portrait"><object-id xmlns:xlink="http://www.w3.org/1999/xlink" content-type="arpha" xlink:type="simple">008132D5-EDDC-553D-857F-0E2D5E20F1A5</object-id><object-id xmlns:xlink="http://www.w3.org/1999/xlink" content-type="doi" xlink:type="simple">10.3897/BDJ.13.e142835.figure1a</object-id><label>Figure 1a.</label><caption><p><italic><tp:taxon-name><tp:taxon-name-part taxon-name-part-type="genus" reg="Boletopsis">Boletopsis</tp:taxon-name-part><tp:taxon-name-part taxon-name-part-type="species" reg="longipes">longipes</tp:taxon-name-part></tp:taxon-name></italic> (KUN-HKAS 136927, holotype, photo by Yan-Chun Li); <ext-link xmlns:xlink="http://www.w3.org/1999/xlink" ext-link-type="uri" xlink:href="https://doi.org/10.3897/BDJ.13.e142835.figure1a" xlink:type="simple"> </ext-link></p></caption><graphic xmlns:xlink="http://www.w3.org/1999/xlink" xlink:href="bdj-13-e142835-g001_a.jpg" xlink:type="simple" position="float" orientation="portrait" id="oo_1182533.jpg"><uri content-type="original_file" xlink:type="simple">https://binary.pensoft.net/fig/1182533</uri></graphic></fig><fig id="F12270441" position="float" orientation="portrait"><object-id xmlns:xlink="http://www.w3.org/1999/xlink" content-type="arpha" xlink:type="simple">B6FE741E-3F17-5BC2-95E2-96C7FDF6C9E3</object-id><object-id xmlns:xlink="http://www.w3.org/1999/xlink" content-type="doi" xlink:type="simple">10.3897/BDJ.13.e142835.figure1b</object-id><label>Figure 1b.</label><caption><p><italic><tp:taxon-name><tp:taxon-name-part taxon-name-part-type="genus" reg="Boletopsis">Boletopsis</tp:taxon-name-part><tp:taxon-name-part taxon-name-part-type="species" reg="longipes">longipes</tp:taxon-name-part></tp:taxon-name></italic> (KUN-HKAS 113275, photo by Mei-Xiang Li);</p></caption><graphic xmlns:xlink="http://www.w3.org/1999/xlink" xlink:href="bdj-13-e142835-g001_b.jpg" xlink:type="simple" position="float" orientation="portrait" id="oo_1182534.jpg"><uri content-type="original_file" xlink:type="simple">https://binary.pensoft.net/fig/1182534</uri></graphic></fig><fig id="F12270442" position="float" orientation="portrait"><object-id xmlns:xlink="http://www.w3.org/1999/xlink" content-type="arpha" xlink:type="simple">7A021534-C076-5254-986D-62D0428105ED</object-id><object-id xmlns:xlink="http://www.w3.org/1999/xlink" content-type="doi" xlink:type="simple">10.3897/BDJ.13.e142835.figure1c</object-id><label>Figure 1c.</label><caption><p><italic><tp:taxon-name><tp:taxon-name-part taxon-name-part-type="genus" reg="Boletopsis">Boletopsis</tp:taxon-name-part><tp:taxon-name-part taxon-name-part-type="species" reg="longipes">longipes</tp:taxon-name-part></tp:taxon-name></italic> (KUN-HKAS 59482, photo by Yan-Chun Li);</p></caption><graphic xmlns:xlink="http://www.w3.org/1999/xlink" xlink:href="bdj-13-e142835-g001_c.jpg" xlink:type="simple" position="float" orientation="portrait" id="oo_1182536.jpg"><uri content-type="original_file" xlink:type="simple">https://binary.pensoft.net/fig/1182536</uri></graphic></fig><fig id="F12270443" position="float" orientation="portrait"><object-id xmlns:xlink="http://www.w3.org/1999/xlink" content-type="arpha" xlink:type="simple">E90D5C06-010E-52D5-A349-D58EA425CB25</object-id><object-id xmlns:xlink="http://www.w3.org/1999/xlink" content-type="doi" xlink:type="simple">10.3897/BDJ.13.e142835.figure1d</object-id><label>Figure 1d.</label><caption><p><italic><tp:taxon-name><tp:taxon-name-part taxon-name-part-type="genus" reg="Boletopsis">Boletopsis</tp:taxon-name-part><tp:taxon-name-part taxon-name-part-type="species" reg="macrocarpa">macrocarpa</tp:taxon-name-part></tp:taxon-name></italic> (KUN-HKAS 120843, photo by Zhen Wang); <ext-link xmlns:xlink="http://www.w3.org/1999/xlink" ext-link-type="uri" xlink:href="https://doi.org/10.3897/BDJ.13.e142835.figure1d" xlink:type="simple"> </ext-link></p></caption><graphic xmlns:xlink="http://www.w3.org/1999/xlink" xlink:href="bdj-13-e142835-g001_d.jpg" xlink:type="simple" position="float" orientation="portrait" id="oo_1182537.jpg"><uri content-type="original_file" xlink:type="simple">https://binary.pensoft.net/fig/1182537</uri></graphic></fig><fig id="F12270444" position="float" orientation="portrait"><object-id xmlns:xlink="http://www.w3.org/1999/xlink" content-type="arpha" xlink:type="simple">D0317FC5-29BD-5D17-A83C-3C16E212A04E</object-id><object-id xmlns:xlink="http://www.w3.org/1999/xlink" content-type="doi" xlink:type="simple">10.3897/BDJ.13.e142835.figure1e</object-id><label>Figure 1e.</label><caption><p><italic><tp:taxon-name><tp:taxon-name-part taxon-name-part-type="genus" reg="Boletopsis">Boletopsis</tp:taxon-name-part><tp:taxon-name-part taxon-name-part-type="species" reg="macrocarpa">macrocarpa</tp:taxon-name-part></tp:taxon-name></italic> (KUN-HKAS 120843, photo by Zhen Wang);</p></caption><graphic xmlns:xlink="http://www.w3.org/1999/xlink" xlink:href="bdj-13-e142835-g001_e.jpg" xlink:type="simple" position="float" orientation="portrait" id="oo_1182538.jpg"><uri content-type="original_file" xlink:type="simple">https://binary.pensoft.net/fig/1182538</uri></graphic></fig><fig id="F12270445" position="float" orientation="portrait"><object-id xmlns:xlink="http://www.w3.org/1999/xlink" content-type="arpha" xlink:type="simple">B7989ACB-1C6B-5EFA-9802-19982BF16A96</object-id><object-id xmlns:xlink="http://www.w3.org/1999/xlink" content-type="doi" xlink:type="simple">10.3897/BDJ.13.e142835.figure1f</object-id><label>Figure 1f.</label><caption><p><italic><tp:taxon-name><tp:taxon-name-part taxon-name-part-type="genus" reg="Boletopsis">Boletopsis</tp:taxon-name-part><tp:taxon-name-part taxon-name-part-type="species" reg="tibetana">tibetana</tp:taxon-name-part></tp:taxon-name></italic> (KUN-HKAS 94064, photo by Bang Feng).</p></caption><graphic xmlns:xlink="http://www.w3.org/1999/xlink" xlink:href="bdj-13-e142835-g001_f.jpg" xlink:type="simple" position="float" orientation="portrait" id="oo_1182550.jpg"><uri content-type="original_file" xlink:type="simple">https://binary.pensoft.net/fig/1182550</uri></graphic></fig></fig-group><fig id="F12270443" position="float" orientation="portrait"><object-id xmlns:xlink="http://www.w3.org/1999/xlink" content-type="arpha" xlink:type="simple">E90D5C06-010E-52D5-A349-D58EA425CB25</object-id><object-id xmlns:xlink="http://www.w3.org/1999/xlink" content-type="doi" xlink:type="simple">10.3897/BDJ.13.e142835.figure1d</object-id><label>Figure 1d.</label><caption><p><italic><tp:taxon-name><tp:taxon-name-part taxon-name-part-type="genus" reg="Boletopsis">Boletopsis</tp:taxon-name-part><tp:taxon-name-part taxon-name-part-type="species" reg="macrocarpa">macrocarpa</tp:taxon-name-part></tp:taxon-name></italic> (KUN-HKAS 120843, photo by Zhen Wang); <ext-link xmlns:xlink="http://www.w3.org/1999/xlink" ext-link-type="uri" xlink:href="https://doi.org/10.3897/BDJ.13.e142835.figure1d" xlink:type="simple"> </ext-link></p></caption><graphic xmlns:xlink="http://www.w3.org/1999/xlink" xlink:href="bdj-13-e142835-g001_d.jpg" xlink:type="simple" position="float" orientation="portrait" id="oo_1182537.jpg"><uri content-type="original_file" xlink:type="simple">https://binary.pensoft.net/fig/1182537</uri></graphic></fig><fig id="F12270444" position="float" orientation="portrait"><object-id xmlns:xlink="http://www.w3.org/1999/xlink" content-type="arpha" xlink:type="simple">D0317FC5-29BD-5D17-A83C-3C16E212A04E</object-id><object-id xmlns:xlink="http://www.w3.org/1999/xlink" content-type="doi" xlink:type="simple">10.3897/BDJ.13.e142835.figure1e</object-id><label>Figure 1e.</label><caption><p><italic><tp:taxon-name><tp:taxon-name-part taxon-name-part-type="genus" reg="Boletopsis">Boletopsis</tp:taxon-name-part><tp:taxon-name-part taxon-name-part-type="species" reg="macrocarpa">macrocarpa</tp:taxon-name-part></tp:taxon-name></italic> (KUN-HKAS 120843, photo by Zhen Wang);</p></caption><graphic xmlns:xlink="http://www.w3.org/1999/xlink" xlink:href="bdj-13-e142835-g001_e.jpg" xlink:type="simple" position="float" orientation="portrait" id="oo_1182538.jpg"><uri content-type="original_file" xlink:type="simple">https://binary.pensoft.net/fig/1182538</uri></graphic></fig><fig id="F12256565" position="float" orientation="portrait"><object-id xmlns:xlink="http://www.w3.org/1999/xlink" content-type="arpha" xlink:type="simple">BC8FAB90-7002-5691-AB91-943610B70E39</object-id><object-id xmlns:xlink="http://www.w3.org/1999/xlink" content-type="doi" xlink:type="simple">10.3897/BDJ.13.e142835.figure4</object-id><label>Figure 4.</label><caption><p>Microscopic features of <italic><tp:taxon-name><tp:taxon-name-part taxon-name-part-type="genus" reg="Boletopsis">Boletopsis</tp:taxon-name-part><tp:taxon-name-part taxon-name-part-type="species" reg="macrocarpa">macrocarpa</tp:taxon-name-part></tp:taxon-name></italic> (KUN-HKAS 120843). <bold>a</bold> basidia and basidioles; <bold>b</bold> basidiospores; <bold>c</bold> pileipellis. Scale bars: a,c = 20 μm, b = 5 μm.</p></caption><graphic xmlns:xlink="http://www.w3.org/1999/xlink" xlink:href="bdj-13-e142835-g004.gif" position="float" id="oo_1317151.gif" orientation="portrait" xlink:type="simple"><uri content-type="original_file" xlink:type="simple">https://binary.pensoft.net/fig/1317151</uri></graphic></fig><fig-group id="F12270446" position="float" orientation="portrait"><caption><p>Basidiospores of <italic><tp:taxon-name><tp:taxon-name-part taxon-name-part-type="genus" reg="Boletopsis">Boletopsis</tp:taxon-name-part></tp:taxon-name></italic> species from China under SEM:</p></caption><fig id="F12270451" position="float" orientation="portrait"><object-id xmlns:xlink="http://www.w3.org/1999/xlink" content-type="arpha" xlink:type="simple">29F60A94-0E28-5253-B4EB-57F792E1E8C5</object-id><object-id xmlns:xlink="http://www.w3.org/1999/xlink" content-type="doi" xlink:type="simple">10.3897/BDJ.13.e142835.figure3a</object-id><label>Figure 3a.</label><caption><p><italic><tp:taxon-name><tp:taxon-name-part taxon-name-part-type="genus" reg="Boletopsis">Boletopsis</tp:taxon-name-part><tp:taxon-name-part taxon-name-part-type="species" reg="longipes">longipes</tp:taxon-name-part></tp:taxon-name></italic> (KUN-HKAS 136927, type);</p></caption><graphic xmlns:xlink="http://www.w3.org/1999/xlink" xlink:href="bdj-13-e142835-g003_a.jpg" xlink:type="simple" position="float" orientation="portrait" id="oo_1182544.jpg"><uri content-type="original_file" xlink:type="simple">https://binary.pensoft.net/fig/1182544</uri></graphic></fig><fig id="F12270452" position="float" orientation="portrait"><object-id xmlns:xlink="http://www.w3.org/1999/xlink" content-type="arpha" xlink:type="simple">EDE114F6-8ADE-5E1E-B794-2CB089C533E3</object-id><object-id xmlns:xlink="http://www.w3.org/1999/xlink" content-type="doi" xlink:type="simple">10.3897/BDJ.13.e142835.figure3b</object-id><label>Figure 3b.</label><caption><p><italic><tp:taxon-name><tp:taxon-name-part taxon-name-part-type="genus" reg="Boletopsis">Boletopsis</tp:taxon-name-part><tp:taxon-name-part taxon-name-part-type="species" reg="longipes">longipes</tp:taxon-name-part></tp:taxon-name></italic> (KUN-HKAS 136927, type);</p></caption><graphic xmlns:xlink="http://www.w3.org/1999/xlink" xlink:href="bdj-13-e142835-g003_b.jpg" xlink:type="simple" position="float" orientation="portrait" id="oo_1182545.jpg"><uri content-type="original_file" xlink:type="simple">https://binary.pensoft.net/fig/1182545</uri></graphic></fig><fig id="F12270453" position="float" orientation="portrait"><object-id xmlns:xlink="http://www.w3.org/1999/xlink" content-type="arpha" xlink:type="simple">577F21B5-92D6-5CFE-B371-71DEF40EC894</object-id><object-id xmlns:xlink="http://www.w3.org/1999/xlink" content-type="doi" xlink:type="simple">10.3897/BDJ.13.e142835.figure3c</object-id><label>Figure 3c.</label><caption><p><italic><tp:taxon-name><tp:taxon-name-part taxon-name-part-type="genus" reg="Boletopsis">Boletopsis</tp:taxon-name-part><tp:taxon-name-part taxon-name-part-type="species" reg="macrocarrpa">macrocarrpa</tp:taxon-name-part></tp:taxon-name></italic> (KUN-HKAS 116743);</p></caption><graphic xmlns:xlink="http://www.w3.org/1999/xlink" xlink:href="bdj-13-e142835-g003_c.jpg" xlink:type="simple" position="float" orientation="portrait" id="oo_1182546.jpg"><uri content-type="original_file" xlink:type="simple">https://binary.pensoft.net/fig/1182546</uri></graphic></fig><fig id="F12270454" position="float" orientation="portrait"><object-id xmlns:xlink="http://www.w3.org/1999/xlink" content-type="arpha" xlink:type="simple">E492C9BA-F209-5170-A05C-01B4853F6255</object-id><object-id xmlns:xlink="http://www.w3.org/1999/xlink" content-type="doi" xlink:type="simple">10.3897/BDJ.13.e142835.figure3d</object-id><label>Figure 3d.</label><caption><p><italic><tp:taxon-name><tp:taxon-name-part taxon-name-part-type="genus" reg="Boletopsis">Boletopsis</tp:taxon-name-part><tp:taxon-name-part taxon-name-part-type="species" reg="macrocarrpa">macrocarrpa</tp:taxon-name-part></tp:taxon-name></italic> (KUN-HKAS 116743);</p></caption><graphic xmlns:xlink="http://www.w3.org/1999/xlink" xlink:href="bdj-13-e142835-g003_d.jpg" xlink:type="simple" position="float" orientation="portrait" id="oo_1182547.jpg"><uri content-type="original_file" xlink:type="simple">https://binary.pensoft.net/fig/1182547</uri></graphic></fig><fig id="F12270455" position="float" orientation="portrait"><object-id xmlns:xlink="http://www.w3.org/1999/xlink" content-type="arpha" xlink:type="simple">7072A034-939A-5BF9-8740-8123F36BD69D</object-id><object-id xmlns:xlink="http://www.w3.org/1999/xlink" content-type="doi" xlink:type="simple">10.3897/BDJ.13.e142835.figure3e</object-id><label>Figure 3e.</label><caption><p><italic><tp:taxon-name><tp:taxon-name-part taxon-name-part-type="genus" reg="Boletopsis">Boletopsis</tp:taxon-name-part><tp:taxon-name-part taxon-name-part-type="species" reg="tibetana">tibetana</tp:taxon-name-part></tp:taxon-name></italic> (KUN-HKAS 94064);</p></caption><graphic xmlns:xlink="http://www.w3.org/1999/xlink" xlink:href="bdj-13-e142835-g003_e.jpg" xlink:type="simple" position="float" orientation="portrait" id="oo_1182548.jpg"><uri content-type="original_file" xlink:type="simple">https://binary.pensoft.net/fig/1182548</uri></graphic></fig><fig id="F12270456" position="float" orientation="portrait"><object-id xmlns:xlink="http://www.w3.org/1999/xlink" content-type="arpha" xlink:type="simple">3D77FE91-1C75-5391-B143-474E9391E716</object-id><object-id xmlns:xlink="http://www.w3.org/1999/xlink" content-type="doi" xlink:type="simple">10.3897/BDJ.13.e142835.figure3f</object-id><label>Figure 3f.</label><caption><p><italic><tp:taxon-name><tp:taxon-name-part taxon-name-part-type="genus" reg="Boletopsis">Boletopsis</tp:taxon-name-part><tp:taxon-name-part taxon-name-part-type="species" reg="tibetana">tibetana</tp:taxon-name-part></tp:taxon-name></italic> (KUN-HKAS 94064).</p></caption><graphic xmlns:xlink="http://www.w3.org/1999/xlink" xlink:href="bdj-13-e142835-g003_f.jpg" xlink:type="simple" position="float" orientation="portrait" id="oo_1182549.jpg"><uri content-type="original_file" xlink:type="simple">https://binary.pensoft.net/fig/1182549</uri></graphic></fig></fig-group><fig id="F12270453" position="float" orientation="portrait"><object-id xmlns:xlink="http://www.w3.org/1999/xlink" content-type="arpha" xlink:type="simple">577F21B5-92D6-5CFE-B371-71DEF40EC894</object-id><object-id xmlns:xlink="http://www.w3.org/1999/xlink" content-type="doi" xlink:type="simple">10.3897/BDJ.13.e142835.figure3c</object-id><label>Figure 3c.</label><caption><p><italic><tp:taxon-name><tp:taxon-name-part taxon-name-part-type="genus" reg="Boletopsis">Boletopsis</tp:taxon-name-part><tp:taxon-name-part taxon-name-part-type="species" reg="macrocarrpa">macrocarrpa</tp:taxon-name-part></tp:taxon-name></italic> (KUN-HKAS 116743);</p></caption><graphic xmlns:xlink="http://www.w3.org/1999/xlink" xlink:href="bdj-13-e142835-g003_c.jpg" xlink:type="simple" position="float" orientation="portrait" id="oo_1182546.jpg"><uri content-type="original_file" xlink:type="simple">https://binary.pensoft.net/fig/1182546</uri></graphic></fig><fig id="F12270454" position="float" orientation="portrait"><object-id xmlns:xlink="http://www.w3.org/1999/xlink" content-type="arpha" xlink:type="simple">E492C9BA-F209-5170-A05C-01B4853F6255</object-id><object-id xmlns:xlink="http://www.w3.org/1999/xlink" content-type="doi" xlink:type="simple">10.3897/BDJ.13.e142835.figure3d</object-id><label>Figure 3d.</label><caption><p><italic><tp:taxon-name><tp:taxon-name-part taxon-name-part-type="genus" reg="Boletopsis">Boletopsis</tp:taxon-name-part><tp:taxon-name-part taxon-name-part-type="species" reg="macrocarrpa">macrocarrpa</tp:taxon-name-part></tp:taxon-name></italic> (KUN-HKAS 116743);</p></caption><graphic xmlns:xlink="http://www.w3.org/1999/xlink" xlink:href="bdj-13-e142835-g003_d.jpg" xlink:type="simple" position="float" orientation="portrait" id="oo_1182547.jpg"><uri content-type="original_file" xlink:type="simple">https://binary.pensoft.net/fig/1182547</uri></graphic></fig></tp:treatment-sec><ref-list><ref id="B12265603"><element-citation xmlns:xlink="http://www.w3.org/1999/xlink" publication-type="article" xlink:type="simple"><person-group person-group-type="author"><name name-style="western"><surname>Peck</surname><given-names>C. H.</given-names></name></person-group><year>1873</year><article-title>Descriptions of new species of fungi</article-title><source>Bulletin of the Buffalo Society of Natural Sciences</source><volume>1</volume><issue>6-9</issue><fpage>41</fpage><lpage>72</lpage><uri xlink:type="simple">https://www.biodiversitylibrary.org/page/35613894#page/80/mode/1up</uri></element-citation></ref><ref id="B12265594"><element-citation xmlns:xlink="http://www.w3.org/1999/xlink" publication-type="article" xlink:type="simple"><person-group person-group-type="author"><name name-style="western"><surname>Niemelä</surname><given-names>T.</given-names></name><name name-style="western"><surname>Saarenoksa</surname><given-names>R.</given-names></name></person-group><year>1989</year><article-title>On Fennoscandian polypores 10. <italic><tp:taxon-name><tp:taxon-name-part taxon-name-part-type="genus" reg="Boletopsis">Boletopsis</tp:taxon-name-part><tp:taxon-name-part taxon-name-part-type="species" reg="leucomelaena">leucomelaena</tp:taxon-name-part></tp:taxon-name></italic> and <italic><tp:taxon-name><tp:taxon-name-part taxon-name-part-type="genus" reg="Boletopsis">B.</tp:taxon-name-part><tp:taxon-name-part taxon-name-part-type="species" reg="grisea">grisea</tp:taxon-name-part></tp:taxon-name></italic> described and illustrated</article-title><source>Karstenia</source><volume>29</volume><issue>1</issue><fpage>12</fpage><lpage>28</lpage><pub-id pub-id-type="doi">10.29203/KA.1989.271</pub-id></element-citation></ref><ref id="B12265724"><element-citation xmlns:xlink="http://www.w3.org/1999/xlink" publication-type="article" xlink:type="simple"><person-group person-group-type="author"><name name-style="western"><surname>Zhou</surname><given-names>H. M.</given-names></name><name name-style="western"><surname>Zhao</surname><given-names>Q.</given-names></name><name name-style="western"><surname>Wang</surname><given-names>Q.</given-names></name><name name-style="western"><surname>Wu</surname><given-names>F.</given-names></name><name name-style="western"><surname>Dai</surname><given-names>Y. C.</given-names></name></person-group><year>2022</year><article-title>Two new species of <italic><tp:taxon-name><tp:taxon-name-part taxon-name-part-type="genus" reg="Boletopsis">Boletopsis</tp:taxon-name-part></tp:taxon-name></italic> (<tp:taxon-name><tp:taxon-name-part taxon-name-part-type="genus" reg="Bankeraceae">Bankeraceae</tp:taxon-name-part></tp:taxon-name>, <tp:taxon-name><tp:taxon-name-part taxon-name-part-type="order">Thelephorales</tp:taxon-name-part></tp:taxon-name>) from Southwest China</article-title><source>MycoKeys</source><volume>89</volume><fpage>155</fpage><lpage>169</lpage><pub-id pub-id-type="doi">10.3897/mycokeys.89.83197</pub-id></element-citation></ref></ref-list></tp:taxon-treatment>
