# Supplementary material for: The genus Boletopsis (Bankeraceae, Thelephorales) in China
Source: Biodivers Data J. 2025 May 9;13:e142835. doi: 10.3897/BDJ.13.e142835 (PMC12084814; doi:10.3897/BDJ.13.e142835)
Supplement: XML Treatment for Boletopsis tibetana [file BDJ.13.e142835-treatment3.xml]

<!DOCTYPE tp:taxon-treatment
  PUBLIC "-//TaxonX//DTD Taxonomic Treatment Publishing DTD v0 20100105//EN" "tax-treatment-NSO.dtd">
<tp:taxon-treatment xmlns:tp="http://www.plazi.org/taxpub"><tp:treatment-meta><mixed-citation publication-type="journal"><person-group><name><surname>Lyu</surname><given-names>Pei</given-names></name><name><surname>Zeng</surname><given-names>Wei</given-names></name><name><surname>Yang</surname><given-names>Hu-Hua</given-names></name><name><surname>Liu</surname><given-names>En-De</given-names></name><name><surname>Li</surname><given-names>Yan-Chun</given-names></name></person-group><article-title>The genus <italic><tp:taxon-name><tp:taxon-name-part taxon-name-part-type="genus" reg="Boletopsis">Boletopsis</tp:taxon-name-part></tp:taxon-name></italic> (<tp:taxon-name><tp:taxon-name-part taxon-name-part-type="genus" reg="Bankeraceae">Bankeraceae</tp:taxon-name-part></tp:taxon-name>, <tp:taxon-name><tp:taxon-name-part taxon-name-part-type="order">Thelephorales</tp:taxon-name-part></tp:taxon-name>) in China</article-title><source>Biodivers Data J</source><day>09</day><month>05</month><year>2025</year><volume>13</volume><pub-id pub-id-type="doi">10.3897/BDJ.13.e142835</pub-id></mixed-citation></tp:treatment-meta><tp:nomenclature><tp:taxon-name>
            <object-id xmlns:xlink="http://www.w3.org/1999/xlink" content-type="arpha" xlink:type="simple">6B062519-C669-5EEA-A3A9-E36FDCE0B34D</object-id>
            <tp:taxon-name-part taxon-name-part-type="genus">Boletopsis</tp:taxon-name-part>
            <tp:taxon-name-part taxon-name-part-type="species">tibetana</tp:taxon-name-part>
          </tp:taxon-name><tp:taxon-authority>Y.C. Dai, F. Wu &amp; H.M. Zhou, 2022</tp:taxon-authority></tp:nomenclature><tp:treatment-sec sec-type="materials"><title>Materials</title><list list-type="alpha-lower" list-content="occurrences"><list-item><p><bold>Type status:</bold> <named-content xmlns:xlink="http://www.w3.org/1999/xlink" content-type="dwc:typeStatus" xlink:type="simple">Other material</named-content>. <bold>Occurrence:</bold> recordNumber: <named-content xmlns:xlink="http://www.w3.org/1999/xlink" content-type="dwc:recordNumber" xlink:type="simple">Bang Feng 1680</named-content>; recordedBy: <named-content xmlns:xlink="http://www.w3.org/1999/xlink" content-type="dwc:recordedBy" xlink:type="simple">Bang Feng</named-content>; individualID: <named-content xmlns:xlink="http://www.w3.org/1999/xlink" content-type="dwc:individualID" xlink:type="simple">KUN-HKAS 94064</named-content>; occurrenceID: <named-content xmlns:xlink="http://www.w3.org/1999/xlink" content-type="dwc:occurrenceID" xlink:type="simple">B7750492-4BE1-55F6-9AD7-B61D18FA7558</named-content>; <bold>Taxon:</bold> scientificName: <named-content xmlns:xlink="http://www.w3.org/1999/xlink" content-type="dwc:scientificName" xlink:type="simple"><italic><tp:taxon-name><tp:taxon-name-part taxon-name-part-type="genus" reg="Boletopsis">Boletopsis</tp:taxon-name-part><tp:taxon-name-part taxon-name-part-type="species" reg="tibetana">tibetana</tp:taxon-name-part></tp:taxon-name></italic></named-content>; kingdom: <named-content xmlns:xlink="http://www.w3.org/1999/xlink" content-type="dwc:kingdom" xlink:type="simple"><tp:taxon-name><tp:taxon-name-part taxon-name-part-type="kingdom">Fungi</tp:taxon-name-part></tp:taxon-name></named-content>; phylum: <named-content xmlns:xlink="http://www.w3.org/1999/xlink" content-type="dwc:phylum" xlink:type="simple"><tp:taxon-name><tp:taxon-name-part taxon-name-part-type="phylum">Basidiomycota</tp:taxon-name-part></tp:taxon-name></named-content>; class: <named-content xmlns:xlink="http://www.w3.org/1999/xlink" content-type="dwc:class" xlink:type="simple"><tp:taxon-name><tp:taxon-name-part taxon-name-part-type="class">Agaricomycetes</tp:taxon-name-part></tp:taxon-name></named-content>; order: <named-content xmlns:xlink="http://www.w3.org/1999/xlink" content-type="dwc:order" xlink:type="simple"><tp:taxon-name><tp:taxon-name-part taxon-name-part-type="order">Thelephorales</tp:taxon-name-part></tp:taxon-name></named-content>; family: <named-content xmlns:xlink="http://www.w3.org/1999/xlink" content-type="dwc:family" xlink:type="simple"><tp:taxon-name><tp:taxon-name-part taxon-name-part-type="family">Bankeraceae</tp:taxon-name-part></tp:taxon-name></named-content>; genus: <named-content xmlns:xlink="http://www.w3.org/1999/xlink" content-type="dwc:genus" xlink:type="simple"><tp:taxon-name><tp:taxon-name-part taxon-name-part-type="genus">Boletopsis</tp:taxon-name-part></tp:taxon-name></named-content>; <bold>Location:</bold> higherGeographyID: <named-content xmlns:xlink="http://www.w3.org/1999/xlink" content-type="dwc:higherGeographyID" xlink:type="simple">East Asia; China; Tibet</named-content>; county: <named-content xmlns:xlink="http://www.w3.org/1999/xlink" content-type="dwc:county" xlink:type="simple">Linzhi</named-content>; locality: <named-content xmlns:xlink="http://www.w3.org/1999/xlink" content-type="dwc:locality" xlink:type="simple">Lulang Town, Bayi, Zhaxigang Village</named-content>; verbatimElevation: <named-content xmlns:xlink="http://www.w3.org/1999/xlink" content-type="dwc:verbatimElevation" xlink:type="simple">3350 m</named-content>; <bold>Event:</bold> eventDate: <named-content xmlns:xlink="http://www.w3.org/1999/xlink" content-type="dwc:eventDate" xlink:type="simple">2014-08-01</named-content></p></list-item></list></tp:treatment-sec><tp:treatment-sec sec-type="Description"><title>Description</title><p>Basidiomata annual, medium, centrally stipitate, solitary to gregarious (Fig. <xref ref-type="fig" rid="F12270435">1</xref><xref ref-type="fig" rid="F12270445">f</xref>). Pileus up to 12 cm in diameter, convex or irregular, clay buff (5C3) to dark brown (5F7), becoming greyish-brown (4C3) to black when dry; margin undulate and incurved. Context white (1A1), becoming pale brown (1B3) when dry. Hymenophore slightly decurrent, surface white (1A1), becoming clay buff (6D4) to fawn (7D/E4) when dry; hymenophoral pores round to angular or irregular, 1–4 per mm; tubes concolorous with hymenophoral surface, darkening when bruised. Stipe up to 9 cm long and 2 cm wide, solid, subcylindrical or tapering towards the base, concolorous with pileal surface.</p><p>Hyphal system monomitic. Generative hyphae with clamp connections. Basidia thin-walled, 19–25 (35) × 8–11 μm, clavate to cylindrical, sometimes flexuous or ventricose with a peduncle, 4-spored, clamped at base, hyaline in KOH (Fig. <xref ref-type="fig" rid="F12256567">5</xref>a). Basidiospores [20/1/1] 5–6 (6.5) × 4–5.5 (6) μm, Q = 1–1.25 (1.5), Q<sub>m</sub> = 1.12 ± 0.13, globose to oblong, acyanophilic and non-dextrinoid, hyaline to pale yellow in KOH; ornamentation on the surface tuberculate and sometimes furcate (Fig. <xref ref-type="fig" rid="F12270446">3</xref><xref ref-type="fig" rid="F12270455">e</xref>, <xref ref-type="fig" rid="F12270456">f</xref>; Fig. <xref ref-type="fig" rid="F12256567">5</xref>b). Cystidia absent. Tube tramal hyphae thin-walled, 2–4 μm wide, cylindrical, sometimes branched, interwoven and occasionally subparallel in a bunch, hyaline in KOH. Hyphae of pileipellis thin-walled, 4–10 μm wide, cylindrical with finger-shaped tips, sometimes branched, interwoven, faint olivaceous in KOH; terminal cells (37) 47–77 × 4–6 μm (Fig. <xref ref-type="fig" rid="F12256567">5</xref>c). Pileal tramal hyphae thin-walled, 6–30 μm wide, inflated, rarely branched, interwoven and occasionally subparallel in a bunch, hyaline in KOH. Hyphae of stipitipellis thin-walled to slightly-thick wall (up to 0.7 μm thick), 2–8 μm wide, cylindrical, interwoven, frequently branched, hyaline in KOH.</p></tp:treatment-sec><tp:treatment-sec sec-type="Distribution"><title>Distribution</title><p>Currently known from Tibet, China.</p></tp:treatment-sec><tp:treatment-sec sec-type="Ecology"><title>Ecology</title><p>Growing on the ground in forests dominated by trees of the families <italic><tp:taxon-name><tp:taxon-name-part taxon-name-part-type="genus" reg="Fagaceae">Fagaceae</tp:taxon-name-part></tp:taxon-name></italic> (<italic><tp:taxon-name><tp:taxon-name-part taxon-name-part-type="genus" reg="Quercus">Quercus</tp:taxon-name-part></tp:taxon-name></italic> sp.) and <italic><tp:taxon-name><tp:taxon-name-part taxon-name-part-type="genus" reg="Pinaceae">Pinaceae</tp:taxon-name-part></tp:taxon-name></italic> (<italic><tp:taxon-name><tp:taxon-name-part taxon-name-part-type="genus" reg="Picea">Picea</tp:taxon-name-part><tp:taxon-name-part taxon-name-part-type="species" reg="balfouriana">balfouriana</tp:taxon-name-part></tp:taxon-name></italic>) or in pure <italic><tp:taxon-name><tp:taxon-name-part taxon-name-part-type="genus" reg="Picea">Picea</tp:taxon-name-part></tp:taxon-name></italic> forests dominated by <italic><tp:taxon-name><tp:taxon-name-part taxon-name-part-type="genus" reg="Picea">P.</tp:taxon-name-part><tp:taxon-name-part taxon-name-part-type="species" reg="balfouriana">balfouriana</tp:taxon-name-part></tp:taxon-name></italic> at an altitude ranging from 2900 m to 3350 m.</p></tp:treatment-sec><tp:treatment-sec sec-type="Notes"><title>Notes</title><p><italic><tp:taxon-name><tp:taxon-name-part taxon-name-part-type="genus" reg="Boletopsis">Boletopsis</tp:taxon-name-part><tp:taxon-name-part taxon-name-part-type="species" reg="tibetana">tibetana</tp:taxon-name-part></tp:taxon-name></italic> is characterised by its clay buff to dark brown pileus, gloeoplerous hyphae in pileipellis and context, solitary to gregarious in mixed forests dominated by <italic><tp:taxon-name><tp:taxon-name-part taxon-name-part-type="genus" reg="Picea">Picea</tp:taxon-name-part></tp:taxon-name></italic> and <italic><tp:taxon-name><tp:taxon-name-part taxon-name-part-type="genus" reg="Quercus">Quercus</tp:taxon-name-part></tp:taxon-name></italic> or in pure <italic><tp:taxon-name><tp:taxon-name-part taxon-name-part-type="genus" reg="Picea">Picea</tp:taxon-name-part></tp:taxon-name></italic> forests at an altitude ranging from 2900 m to 3350 m. <italic><tp:taxon-name><tp:taxon-name-part taxon-name-part-type="genus" reg="Boletopsis">Boletopsis</tp:taxon-name-part><tp:taxon-name-part taxon-name-part-type="species" reg="tibetana">tibetana</tp:taxon-name-part></tp:taxon-name></italic> resembles <italic><tp:taxon-name><tp:taxon-name-part taxon-name-part-type="genus" reg="Boletopsis">B.</tp:taxon-name-part><tp:taxon-name-part taxon-name-part-type="species" reg="leucomelaena">leucomelaena</tp:taxon-name-part></tp:taxon-name></italic> by its solitary to gregarious habitat, frequently branched hyphae of stipitipellis and distribution in forests dominated by tres of the genus <italic><tp:taxon-name><tp:taxon-name-part taxon-name-part-type="genus" reg="Picea">Picea</tp:taxon-name-part></tp:taxon-name></italic>. However, <italic><tp:taxon-name><tp:taxon-name-part taxon-name-part-type="genus" reg="Boletopsis">B.</tp:taxon-name-part><tp:taxon-name-part taxon-name-part-type="species" reg="leucomelaena">leucomelaena</tp:taxon-name-part></tp:taxon-name></italic> has greyish sepia or black-brown pileus often with a tinge of magenta, large pores (1–3 per mm) and a distribution in Europe (<xref ref-type="bibr" rid="B12265594">Niemelä and Saarenoksa 1989</xref>). In our re-examination of <italic><tp:taxon-name><tp:taxon-name-part taxon-name-part-type="genus" reg="Boletopsis">B.</tp:taxon-name-part><tp:taxon-name-part taxon-name-part-type="species" reg="tibetana">tibetana</tp:taxon-name-part></tp:taxon-name></italic>, we found wider basidia (19–35 × 8–11 μm) than those in the protologue (13–25 × 6–8 μm) (<xref ref-type="bibr" rid="B12265724">Zhou et al. 2022</xref>).</p></tp:treatment-sec><tp:treatment-sec><!--Section generated to contain objects referenced in tp:taxon-treatment.--><fig-group id="F12270435" position="float" orientation="portrait"><caption><p>Basidiomata of <italic><tp:taxon-name><tp:taxon-name-part taxon-name-part-type="genus" reg="Boletopsis">Boletopsis</tp:taxon-name-part></tp:taxon-name></italic> species from China:</p></caption><fig id="F12270440" position="float" orientation="portrait"><object-id xmlns:xlink="http://www.w3.org/1999/xlink" content-type="arpha" xlink:type="simple">008132D5-EDDC-553D-857F-0E2D5E20F1A5</object-id><object-id xmlns:xlink="http://www.w3.org/1999/xlink" content-type="doi" xlink:type="simple">10.3897/BDJ.13.e142835.figure1a</object-id><label>Figure 1a.</label><caption><p><italic><tp:taxon-name><tp:taxon-name-part taxon-name-part-type="genus" reg="Boletopsis">Boletopsis</tp:taxon-name-part><tp:taxon-name-part taxon-name-part-type="species" reg="longipes">longipes</tp:taxon-name-part></tp:taxon-name></italic> (KUN-HKAS 136927, holotype, photo by Yan-Chun Li); <ext-link xmlns:xlink="http://www.w3.org/1999/xlink" ext-link-type="uri" xlink:href="https://doi.org/10.3897/BDJ.13.e142835.figure1a" xlink:type="simple"> </ext-link></p></caption><graphic xmlns:xlink="http://www.w3.org/1999/xlink" xlink:href="bdj-13-e142835-g001_a.jpg" xlink:type="simple" position="float" orientation="portrait" id="oo_1182533.jpg"><uri content-type="original_file" xlink:type="simple">https://binary.pensoft.net/fig/1182533</uri></graphic></fig><fig id="F12270441" position="float" orientation="portrait"><object-id xmlns:xlink="http://www.w3.org/1999/xlink" content-type="arpha" xlink:type="simple">B6FE741E-3F17-5BC2-95E2-96C7FDF6C9E3</object-id><object-id xmlns:xlink="http://www.w3.org/1999/xlink" content-type="doi" xlink:type="simple">10.3897/BDJ.13.e142835.figure1b</object-id><label>Figure 1b.</label><caption><p><italic><tp:taxon-name><tp:taxon-name-part taxon-name-part-type="genus" reg="Boletopsis">Boletopsis</tp:taxon-name-part><tp:taxon-name-part taxon-name-part-type="species" reg="longipes">longipes</tp:taxon-name-part></tp:taxon-name></italic> (KUN-HKAS 113275, photo by Mei-Xiang Li);</p></caption><graphic xmlns:xlink="http://www.w3.org/1999/xlink" xlink:href="bdj-13-e142835-g001_b.jpg" xlink:type="simple" position="float" orientation="portrait" id="oo_1182534.jpg"><uri content-type="original_file" xlink:type="simple">https://binary.pensoft.net/fig/1182534</uri></graphic></fig><fig id="F12270442" position="float" orientation="portrait"><object-id xmlns:xlink="http://www.w3.org/1999/xlink" content-type="arpha" xlink:type="simple">7A021534-C076-5254-986D-62D0428105ED</object-id><object-id xmlns:xlink="http://www.w3.org/1999/xlink" content-type="doi" xlink:type="simple">10.3897/BDJ.13.e142835.figure1c</object-id><label>Figure 1c.</label><caption><p><italic><tp:taxon-name><tp:taxon-name-part taxon-name-part-type="genus" reg="Boletopsis">Boletopsis</tp:taxon-name-part><tp:taxon-name-part taxon-name-part-type="species" reg="longipes">longipes</tp:taxon-name-part></tp:taxon-name></italic> (KUN-HKAS 59482, photo by Yan-Chun Li);</p></caption><graphic xmlns:xlink="http://www.w3.org/1999/xlink" xlink:href="bdj-13-e142835-g001_c.jpg" xlink:type="simple" position="float" orientation="portrait" id="oo_1182536.jpg"><uri content-type="original_file" xlink:type="simple">https://binary.pensoft.net/fig/1182536</uri></graphic></fig><fig id="F12270443" position="float" orientation="portrait"><object-id xmlns:xlink="http://www.w3.org/1999/xlink" content-type="arpha" xlink:type="simple">E90D5C06-010E-52D5-A349-D58EA425CB25</object-id><object-id xmlns:xlink="http://www.w3.org/1999/xlink" content-type="doi" xlink:type="simple">10.3897/BDJ.13.e142835.figure1d</object-id><label>Figure 1d.</label><caption><p><italic><tp:taxon-name><tp:taxon-name-part taxon-name-part-type="genus" reg="Boletopsis">Boletopsis</tp:taxon-name-part><tp:taxon-name-part taxon-name-part-type="species" reg="macrocarpa">macrocarpa</tp:taxon-name-part></tp:taxon-name></italic> (KUN-HKAS 120843, photo by Zhen Wang); <ext-link xmlns:xlink="http://www.w3.org/1999/xlink" ext-link-type="uri" xlink:href="https://doi.org/10.3897/BDJ.13.e142835.figure1d" xlink:type="simple"> </ext-link></p></caption><graphic xmlns:xlink="http://www.w3.org/1999/xlink" xlink:href="bdj-13-e142835-g001_d.jpg" xlink:type="simple" position="float" orientation="portrait" id="oo_1182537.jpg"><uri content-type="original_file" xlink:type="simple">https://binary.pensoft.net/fig/1182537</uri></graphic></fig><fig id="F12270444" position="float" orientation="portrait"><object-id xmlns:xlink="http://www.w3.org/1999/xlink" content-type="arpha" xlink:type="simple">D0317FC5-29BD-5D17-A83C-3C16E212A04E</object-id><object-id xmlns:xlink="http://www.w3.org/1999/xlink" content-type="doi" xlink:type="simple">10.3897/BDJ.13.e142835.figure1e</object-id><label>Figure 1e.</label><caption><p><italic><tp:taxon-name><tp:taxon-name-part taxon-name-part-type="genus" reg="Boletopsis">Boletopsis</tp:taxon-name-part><tp:taxon-name-part taxon-name-part-type="species" reg="macrocarpa">macrocarpa</tp:taxon-name-part></tp:taxon-name></italic> (KUN-HKAS 120843, photo by Zhen Wang);</p></caption><graphic xmlns:xlink="http://www.w3.org/1999/xlink" xlink:href="bdj-13-e142835-g001_e.jpg" xlink:type="simple" position="float" orientation="portrait" id="oo_1182538.jpg"><uri content-type="original_file" xlink:type="simple">https://binary.pensoft.net/fig/1182538</uri></graphic></fig><fig id="F12270445" position="float" orientation="portrait"><object-id xmlns:xlink="http://www.w3.org/1999/xlink" content-type="arpha" xlink:type="simple">B7989ACB-1C6B-5EFA-9802-19982BF16A96</object-id><object-id xmlns:xlink="http://www.w3.org/1999/xlink" content-type="doi" xlink:type="simple">10.3897/BDJ.13.e142835.figure1f</object-id><label>Figure 1f.</label><caption><p><italic><tp:taxon-name><tp:taxon-name-part taxon-name-part-type="genus" reg="Boletopsis">Boletopsis</tp:taxon-name-part><tp:taxon-name-part taxon-name-part-type="species" reg="tibetana">tibetana</tp:taxon-name-part></tp:taxon-name></italic> (KUN-HKAS 94064, photo by Bang Feng).</p></caption><graphic xmlns:xlink="http://www.w3.org/1999/xlink" xlink:href="bdj-13-e142835-g001_f.jpg" xlink:type="simple" position="float" orientation="portrait" id="oo_1182550.jpg"><uri content-type="original_file" xlink:type="simple">https://binary.pensoft.net/fig/1182550</uri></graphic></fig></fig-group><fig id="F12270445" position="float" orientation="portrait"><object-id xmlns:xlink="http://www.w3.org/1999/xlink" content-type="arpha" xlink:type="simple">B7989ACB-1C6B-5EFA-9802-19982BF16A96</object-id><object-id xmlns:xlink="http://www.w3.org/1999/xlink" content-type="doi" xlink:type="simple">10.3897/BDJ.13.e142835.figure1f</object-id><label>Figure 1f.</label><caption><p><italic><tp:taxon-name><tp:taxon-name-part taxon-name-part-type="genus" reg="Boletopsis">Boletopsis</tp:taxon-name-part><tp:taxon-name-part taxon-name-part-type="species" reg="tibetana">tibetana</tp:taxon-name-part></tp:taxon-name></italic> (KUN-HKAS 94064, photo by Bang Feng).</p></caption><graphic xmlns:xlink="http://www.w3.org/1999/xlink" xlink:href="bdj-13-e142835-g001_f.jpg" xlink:type="simple" position="float" orientation="portrait" id="oo_1182550.jpg"><uri content-type="original_file" xlink:type="simple">https://binary.pensoft.net/fig/1182550</uri></graphic></fig><fig id="F12256567" position="float" orientation="portrait"><object-id xmlns:xlink="http://www.w3.org/1999/xlink" content-type="arpha" xlink:type="simple">6EE8893B-957A-5515-A3B0-BAA52C76A8EB</object-id><object-id xmlns:xlink="http://www.w3.org/1999/xlink" content-type="doi" xlink:type="simple">10.3897/BDJ.13.e142835.figure5</object-id><label>Figure 5.</label><caption><p>Microscopic features of <italic><tp:taxon-name><tp:taxon-name-part taxon-name-part-type="genus" reg="Boletopsis">Boletopsis</tp:taxon-name-part><tp:taxon-name-part taxon-name-part-type="species" reg="tibetana">tibetana</tp:taxon-name-part></tp:taxon-name></italic> (KUN-HKAS 94064). <bold>a</bold> basidia and basidioles; <bold>b</bold> basidiospores; <bold>c</bold> pileipellis. Scale bars: a, c = 20 μm, b = 5 μm.</p></caption><graphic xmlns:xlink="http://www.w3.org/1999/xlink" xlink:href="bdj-13-e142835-g005.gif" position="float" id="oo_1317152.gif" orientation="portrait" xlink:type="simple"><uri content-type="original_file" xlink:type="simple">https://binary.pensoft.net/fig/1317152</uri></graphic></fig><fig-group id="F12270446" position="float" orientation="portrait"><caption><p>Basidiospores of <italic><tp:taxon-name><tp:taxon-name-part taxon-name-part-type="genus" reg="Boletopsis">Boletopsis</tp:taxon-name-part></tp:taxon-name></italic> species from China under SEM:</p></caption><fig id="F12270451" position="float" orientation="portrait"><object-id xmlns:xlink="http://www.w3.org/1999/xlink" content-type="arpha" xlink:type="simple">29F60A94-0E28-5253-B4EB-57F792E1E8C5</object-id><object-id xmlns:xlink="http://www.w3.org/1999/xlink" content-type="doi" xlink:type="simple">10.3897/BDJ.13.e142835.figure3a</object-id><label>Figure 3a.</label><caption><p><italic><tp:taxon-name><tp:taxon-name-part taxon-name-part-type="genus" reg="Boletopsis">Boletopsis</tp:taxon-name-part><tp:taxon-name-part taxon-name-part-type="species" reg="longipes">longipes</tp:taxon-name-part></tp:taxon-name></italic> (KUN-HKAS 136927, type);</p></caption><graphic xmlns:xlink="http://www.w3.org/1999/xlink" xlink:href="bdj-13-e142835-g003_a.jpg" xlink:type="simple" position="float" orientation="portrait" id="oo_1182544.jpg"><uri content-type="original_file" xlink:type="simple">https://binary.pensoft.net/fig/1182544</uri></graphic></fig><fig id="F12270452" position="float" orientation="portrait"><object-id xmlns:xlink="http://www.w3.org/1999/xlink" content-type="arpha" xlink:type="simple">EDE114F6-8ADE-5E1E-B794-2CB089C533E3</object-id><object-id xmlns:xlink="http://www.w3.org/1999/xlink" content-type="doi" xlink:type="simple">10.3897/BDJ.13.e142835.figure3b</object-id><label>Figure 3b.</label><caption><p><italic><tp:taxon-name><tp:taxon-name-part taxon-name-part-type="genus" reg="Boletopsis">Boletopsis</tp:taxon-name-part><tp:taxon-name-part taxon-name-part-type="species" reg="longipes">longipes</tp:taxon-name-part></tp:taxon-name></italic> (KUN-HKAS 136927, type);</p></caption><graphic xmlns:xlink="http://www.w3.org/1999/xlink" xlink:href="bdj-13-e142835-g003_b.jpg" xlink:type="simple" position="float" orientation="portrait" id="oo_1182545.jpg"><uri content-type="original_file" xlink:type="simple">https://binary.pensoft.net/fig/1182545</uri></graphic></fig><fig id="F12270453" position="float" orientation="portrait"><object-id xmlns:xlink="http://www.w3.org/1999/xlink" content-type="arpha" xlink:type="simple">577F21B5-92D6-5CFE-B371-71DEF40EC894</object-id><object-id xmlns:xlink="http://www.w3.org/1999/xlink" content-type="doi" xlink:type="simple">10.3897/BDJ.13.e142835.figure3c</object-id><label>Figure 3c.</label><caption><p><italic><tp:taxon-name><tp:taxon-name-part taxon-name-part-type="genus" reg="Boletopsis">Boletopsis</tp:taxon-name-part><tp:taxon-name-part taxon-name-part-type="species" reg="macrocarrpa">macrocarrpa</tp:taxon-name-part></tp:taxon-name></italic> (KUN-HKAS 116743);</p></caption><graphic xmlns:xlink="http://www.w3.org/1999/xlink" xlink:href="bdj-13-e142835-g003_c.jpg" xlink:type="simple" position="float" orientation="portrait" id="oo_1182546.jpg"><uri content-type="original_file" xlink:type="simple">https://binary.pensoft.net/fig/1182546</uri></graphic></fig><fig id="F12270454" position="float" orientation="portrait"><object-id xmlns:xlink="http://www.w3.org/1999/xlink" content-type="arpha" xlink:type="simple">E492C9BA-F209-5170-A05C-01B4853F6255</object-id><object-id xmlns:xlink="http://www.w3.org/1999/xlink" content-type="doi" xlink:type="simple">10.3897/BDJ.13.e142835.figure3d</object-id><label>Figure 3d.</label><caption><p><italic><tp:taxon-name><tp:taxon-name-part taxon-name-part-type="genus" reg="Boletopsis">Boletopsis</tp:taxon-name-part><tp:taxon-name-part taxon-name-part-type="species" reg="macrocarrpa">macrocarrpa</tp:taxon-name-part></tp:taxon-name></italic> (KUN-HKAS 116743);</p></caption><graphic xmlns:xlink="http://www.w3.org/1999/xlink" xlink:href="bdj-13-e142835-g003_d.jpg" xlink:type="simple" position="float" orientation="portrait" id="oo_1182547.jpg"><uri content-type="original_file" xlink:type="simple">https://binary.pensoft.net/fig/1182547</uri></graphic></fig><fig id="F12270455" position="float" orientation="portrait"><object-id xmlns:xlink="http://www.w3.org/1999/xlink" content-type="arpha" xlink:type="simple">7072A034-939A-5BF9-8740-8123F36BD69D</object-id><object-id xmlns:xlink="http://www.w3.org/1999/xlink" content-type="doi" xlink:type="simple">10.3897/BDJ.13.e142835.figure3e</object-id><label>Figure 3e.</label><caption><p><italic><tp:taxon-name><tp:taxon-name-part taxon-name-part-type="genus" reg="Boletopsis">Boletopsis</tp:taxon-name-part><tp:taxon-name-part taxon-name-part-type="species" reg="tibetana">tibetana</tp:taxon-name-part></tp:taxon-name></italic> (KUN-HKAS 94064);</p></caption><graphic xmlns:xlink="http://www.w3.org/1999/xlink" xlink:href="bdj-13-e142835-g003_e.jpg" xlink:type="simple" position="float" orientation="portrait" id="oo_1182548.jpg"><uri content-type="original_file" xlink:type="simple">https://binary.pensoft.net/fig/1182548</uri></graphic></fig><fig id="F12270456" position="float" orientation="portrait"><object-id xmlns:xlink="http://www.w3.org/1999/xlink" content-type="arpha" xlink:type="simple">3D77FE91-1C75-5391-B143-474E9391E716</object-id><object-id xmlns:xlink="http://www.w3.org/1999/xlink" content-type="doi" xlink:type="simple">10.3897/BDJ.13.e142835.figure3f</object-id><label>Figure 3f.</label><caption><p><italic><tp:taxon-name><tp:taxon-name-part taxon-name-part-type="genus" reg="Boletopsis">Boletopsis</tp:taxon-name-part><tp:taxon-name-part taxon-name-part-type="species" reg="tibetana">tibetana</tp:taxon-name-part></tp:taxon-name></italic> (KUN-HKAS 94064).</p></caption><graphic xmlns:xlink="http://www.w3.org/1999/xlink" xlink:href="bdj-13-e142835-g003_f.jpg" xlink:type="simple" position="float" orientation="portrait" id="oo_1182549.jpg"><uri content-type="original_file" xlink:type="simple">https://binary.pensoft.net/fig/1182549</uri></graphic></fig></fig-group><fig id="F12270455" position="float" orientation="portrait"><object-id xmlns:xlink="http://www.w3.org/1999/xlink" content-type="arpha" xlink:type="simple">7072A034-939A-5BF9-8740-8123F36BD69D</object-id><object-id xmlns:xlink="http://www.w3.org/1999/xlink" content-type="doi" xlink:type="simple">10.3897/BDJ.13.e142835.figure3e</object-id><label>Figure 3e.</label><caption><p><italic><tp:taxon-name><tp:taxon-name-part taxon-name-part-type="genus" reg="Boletopsis">Boletopsis</tp:taxon-name-part><tp:taxon-name-part taxon-name-part-type="species" reg="tibetana">tibetana</tp:taxon-name-part></tp:taxon-name></italic> (KUN-HKAS 94064);</p></caption><graphic xmlns:xlink="http://www.w3.org/1999/xlink" xlink:href="bdj-13-e142835-g003_e.jpg" xlink:type="simple" position="float" orientation="portrait" id="oo_1182548.jpg"><uri content-type="original_file" xlink:type="simple">https://binary.pensoft.net/fig/1182548</uri></graphic></fig><fig id="F12270456" position="float" orientation="portrait"><object-id xmlns:xlink="http://www.w3.org/1999/xlink" content-type="arpha" xlink:type="simple">3D77FE91-1C75-5391-B143-474E9391E716</object-id><object-id xmlns:xlink="http://www.w3.org/1999/xlink" content-type="doi" xlink:type="simple">10.3897/BDJ.13.e142835.figure3f</object-id><label>Figure 3f.</label><caption><p><italic><tp:taxon-name><tp:taxon-name-part taxon-name-part-type="genus" reg="Boletopsis">Boletopsis</tp:taxon-name-part><tp:taxon-name-part taxon-name-part-type="species" reg="tibetana">tibetana</tp:taxon-name-part></tp:taxon-name></italic> (KUN-HKAS 94064).</p></caption><graphic xmlns:xlink="http://www.w3.org/1999/xlink" xlink:href="bdj-13-e142835-g003_f.jpg" xlink:type="simple" position="float" orientation="portrait" id="oo_1182549.jpg"><uri content-type="original_file" xlink:type="simple">https://binary.pensoft.net/fig/1182549</uri></graphic></fig></tp:treatment-sec><ref-list><ref id="B12265594"><element-citation xmlns:xlink="http://www.w3.org/1999/xlink" publication-type="article" xlink:type="simple"><person-group person-group-type="author"><name name-style="western"><surname>Niemelä</surname><given-names>T.</given-names></name><name name-style="western"><surname>Saarenoksa</surname><given-names>R.</given-names></name></person-group><year>1989</year><article-title>On Fennoscandian polypores 10. <italic><tp:taxon-name><tp:taxon-name-part taxon-name-part-type="genus" reg="Boletopsis">Boletopsis</tp:taxon-name-part><tp:taxon-name-part taxon-name-part-type="species" reg="leucomelaena">leucomelaena</tp:taxon-name-part></tp:taxon-name></italic> and <italic><tp:taxon-name><tp:taxon-name-part taxon-name-part-type="genus" reg="Boletopsis">B.</tp:taxon-name-part><tp:taxon-name-part taxon-name-part-type="species" reg="grisea">grisea</tp:taxon-name-part></tp:taxon-name></italic> described and illustrated</article-title><source>Karstenia</source><volume>29</volume><issue>1</issue><fpage>12</fpage><lpage>28</lpage><pub-id pub-id-type="doi">10.29203/KA.1989.271</pub-id></element-citation></ref><ref id="B12265724"><element-citation xmlns:xlink="http://www.w3.org/1999/xlink" publication-type="article" xlink:type="simple"><person-group person-group-type="author"><name name-style="western"><surname>Zhou</surname><given-names>H. M.</given-names></name><name name-style="western"><surname>Zhao</surname><given-names>Q.</given-names></name><name name-style="western"><surname>Wang</surname><given-names>Q.</given-names></name><name name-style="western"><surname>Wu</surname><given-names>F.</given-names></name><name name-style="western"><surname>Dai</surname><given-names>Y. C.</given-names></name></person-group><year>2022</year><article-title>Two new species of <italic><tp:taxon-name><tp:taxon-name-part taxon-name-part-type="genus" reg="Boletopsis">Boletopsis</tp:taxon-name-part></tp:taxon-name></italic> (<tp:taxon-name><tp:taxon-name-part taxon-name-part-type="genus" reg="Bankeraceae">Bankeraceae</tp:taxon-name-part></tp:taxon-name>, <tp:taxon-name><tp:taxon-name-part taxon-name-part-type="order">Thelephorales</tp:taxon-name-part></tp:taxon-name>) from Southwest China</article-title><source>MycoKeys</source><volume>89</volume><fpage>155</fpage><lpage>169</lpage><pub-id pub-id-type="doi">10.3897/mycokeys.89.83197</pub-id></element-citation></ref></ref-list></tp:taxon-treatment>
